# Supplementary material for: Three new species of the leafhopper genus Tautoneura Anufriev (Hemiptera, Cicadellidae, Typhlocybinae) from China
Source: Zookeys. 2011 Feb 25;(83):63–72. doi: 10.3897/zookeys.83.1178 (PMC3082968; doi:10.3897/zookeys.83.1178)
Supplement: XML Treatment for Tautoneura [file zookeys.83.1178-treatment1.xml]

<!DOCTYPE tp:taxon-treatment
  PUBLIC "-//TaxonX//DTD Taxonomic Treatment Publishing DTD v0 20100105//EN" "tax-treatment-NSO.dtd">
<tp:taxon-treatment xmlns:tp="http://www.plazi.org/taxpub"><tp:treatment-meta><mixed-citation publication-type="journal"><person-group><name><surname>Song</surname><given-names>Yuehua</given-names></name><name><surname>Li</surname><given-names>Zizhong</given-names></name><name><surname>Xiong</surname><given-names>Jing</given-names></name></person-group><article-title>Three new species of the leafhopper genus <italic>Tautoneura</italic> Anufriev (Hemiptera, Cicadellidae, Typhlocybinae) from China</article-title><source>Zookeys</source><day>25</day><month>2</month><year>2011</year><volume>2011</volume><issue>83</issue><fpage>63</fpage><lpage>72</lpage><pub-id pub-id-type="doi">10.3897/zookeys.83.1178</pub-id></mixed-citation></tp:treatment-meta><tp:nomenclature><tp:taxon-name>
                    	<tp:taxon-name-part taxon-name-part-type="genus">Tautoneura</tp:taxon-name-part>
                    </tp:taxon-name><tp:taxon-authority>Anufriev, 1969</tp:taxon-authority><tp:nomenclature-citation-list><tp:nomenclature-citation><tp:taxon-name>Tautoneura</tp:taxon-name><comment><xref ref-type="bibr" rid="B1">Anufriev 1969</xref>: 186–188</comment></tp:nomenclature-citation><tp:nomenclature-citation><tp:taxon-name>Erythroneura (Balia)</tp:taxon-name><comment>Dworakowska, 1970 (<xref ref-type="bibr" rid="B4">Dworakowska 1977</xref>: 290)</comment></tp:nomenclature-citation><tp:nomenclature-citation><tp:taxon-name>Erythroneura (Havelia)</tp:taxon-name><comment>Ahmed, 1971 (<xref ref-type="bibr" rid="B4">Dworakowska 1977</xref>: 290; <xref ref-type="bibr" rid="B6">Dworakowska 1980</xref>: 182)</comment></tp:nomenclature-citation></tp:nomenclature-citation-list></tp:nomenclature><tp:treatment-sec sec-type="Type species"><title>Type species:</title><p><tp:taxon-name>Tautoneura tricolor</tp:taxon-name> Anufriev, 1969</p></tp:treatment-sec><tp:treatment-sec sec-type="Description"><title>Description.</title><p>Body small, about 2.0–3.0 mm, usually yellow or light yellow. Head bluntly produced medially, slightly narrower than pronotum or equal to greatest width of pronotum. Median length of vertex equal to or longer than length between eyes. Some species with more rounded anterior margin of vertex. Pronotum broad, often with irregular patches or spots; scutellum nearly triangular. Forewings usually with red markings or spots.</p><p>Pygofer lobe broad, usually with several macrosetae at basal lower angle and some short stout setae in distal part of lobe on inner surface, peg-like. Dorsal appendage of pygofer long, tapering apically, movably articulated with pygofer lobe. Some species have ventral appendage. Aedeagus usually with large dorsal apodeme and one or two pairs of processes of variable length at apex of shaft. Style slender, with slim “neck” subapically, and prominent preapical lobe. Connective nearly M- or Y-shaped, central lobe well developed, as long as or little shorter than lateral arms. Shape of anal tube appendage diverse, but that of most species hook-like at apex.</p></tp:treatment-sec><tp:treatment-sec sec-type="Distribution"><title>Distribution.</title><p>Palaearctic and Oriental Regions.<!--PageBreak--></p></tp:treatment-sec><tp:treatment-sec sec-type="Key to males of Tautoneura from China"><title>Key to males of <tp:taxon-name>Tautoneura</tp:taxon-name> from China.</title><table-wrap content-type="key" position="anchor" orientation="portrait"><table><tbody><tr><td rowspan="1" colspan="1">1</td><td rowspan="1" colspan="1">Vertex with two longitudinal red stripes that converge at anterior margin midpoint of vertex</td><td rowspan="1" colspan="1"><tp:taxon-name>Tautoneura mori</tp:taxon-name></td></tr><tr><td rowspan="1" colspan="1">–</td><td rowspan="1" colspan="1">Vertex without convergent longitudinal stripes</td><td rowspan="1" colspan="1">2</td></tr><tr><td rowspan="1" colspan="1">2</td><td rowspan="1" colspan="1">Aedeagal shaft without processes</td><td rowspan="1" colspan="1">3</td></tr><tr><td rowspan="1" colspan="1">–</td><td rowspan="1" colspan="1">Aedeagal shaft with one or more processes</td><td rowspan="1" colspan="1">4</td></tr><tr><td rowspan="1" colspan="1">3</td><td rowspan="1" colspan="1">Aedeagus preatrium with one pair of processes</td><td rowspan="1" colspan="1"><tp:taxon-name>Tautoneura arachisi</tp:taxon-name></td></tr><tr><td rowspan="1" colspan="1">–</td><td rowspan="1" colspan="1">Aedeagus preatrium without processes (<xref ref-type="fig" rid="F2">Figs 16, 17</xref>)</td><td rowspan="1" colspan="1"><tp:taxon-name>Tautoneura yunnanensis</tp:taxon-name> sp.n.</td></tr><tr><td rowspan="1" colspan="1">4</td><td rowspan="1" colspan="1">Aedeagal shaft with two pairs of processes</td><td rowspan="1" colspan="1">5</td></tr><tr><td rowspan="1" colspan="1">–</td><td rowspan="1" colspan="1">Aedeagal shaft with only one or one pair of processes</td><td rowspan="1" colspan="1">7</td></tr><tr><td rowspan="1" colspan="1">5</td><td rowspan="1" colspan="1">Aedeagal shaft process small, short, with one or more teeth</td><td rowspan="1" colspan="1">6</td></tr><tr><td rowspan="1" colspan="1">–</td><td rowspan="1" colspan="1">Aedeagal shaft process long, slim, finger-like</td><td rowspan="1" colspan="1"><tp:taxon-name>Tautoneura formosa</tp:taxon-name></td></tr><tr><td rowspan="1" colspan="1">6</td><td rowspan="1" colspan="1">Abdominal apodemes very slim, not extended beyond posterior margin of 3rd sternite (<xref ref-type="fig" rid="F1">Fig. 3</xref>)</td><td rowspan="1" colspan="1"><tp:taxon-name>Tautoneura baiyunshana</tp:taxon-name> sp. n.</td></tr><tr><td rowspan="1" colspan="1">–</td><td rowspan="1" colspan="1">Abdominal apodemes expanded distinctly, extended to 5th sternite</td><td rowspan="1" colspan="1"><tp:taxon-name>Tautoneura longiprocessa</tp:taxon-name></td></tr><tr><td rowspan="1" colspan="1">7</td><td rowspan="1" colspan="1">Aedeagal shaft with single, irregular process</td><td rowspan="1" colspan="1"><tp:taxon-name>Tautoneura sinica</tp:taxon-name></td></tr><tr><td rowspan="1" colspan="1">–</td><td rowspan="1" colspan="1">Aedeagal shaft with pair of processes</td><td rowspan="1" colspan="1">8</td></tr><tr><td rowspan="1" colspan="1">8</td><td rowspan="1" colspan="1">Processes arising from apex or sub-apex of aedeagal shaft</td><td rowspan="1" colspan="1">9</td></tr><tr><td rowspan="1" colspan="1">–</td><td rowspan="1" colspan="1">Processes arising from base or sub-base of aedeagal shaft</td><td rowspan="1" colspan="1">13</td></tr><tr><td rowspan="1" colspan="1">9</td><td rowspan="1" colspan="1">Processes arising from apex of aedeagal shaft</td><td rowspan="1" colspan="1">10</td></tr><tr><td rowspan="1" colspan="1">–</td><td rowspan="1" colspan="1">Processes arising from sub-apex of aedeagal shaft</td><td rowspan="1" colspan="1"><tp:taxon-name>Tautoneura prima</tp:taxon-name></td></tr><tr><td rowspan="1" colspan="1">10</td><td rowspan="1" colspan="1">Apex of style long and slim, slightly curved</td><td rowspan="1" colspan="1"><tp:taxon-name>Tautoneura fusca</tp:taxon-name></td></tr><tr><td rowspan="1" colspan="1">–</td><td rowspan="1" colspan="1">Apex of style truncate or short and broad</td><td rowspan="1" colspan="1">11</td></tr><tr><td rowspan="1" colspan="1">11</td><td rowspan="1" colspan="1">Pronotum with nearly rectangular red spot medially</td><td rowspan="1" colspan="1"><tp:taxon-name>Tautoneura choui</tp:taxon-name></td></tr><tr><td rowspan="1" colspan="1">–</td><td rowspan="1" colspan="1">Pronotum without red medial spot</td><td rowspan="1" colspan="1">12</td></tr><tr><td rowspan="1" colspan="1">12</td><td rowspan="1" colspan="1">Forewing with three round red spots</td><td rowspan="1" colspan="1"><tp:taxon-name>Tautoneura tripunctula</tp:taxon-name></td></tr><tr><td rowspan="1" colspan="1">–</td><td rowspan="1" colspan="1">Forewing with many orange-yellow markings, some areas with red spots or stripes</td><td rowspan="1" colspan="1"><tp:taxon-name>Tautoneura multimaculata</tp:taxon-name></td></tr><tr><td rowspan="1" colspan="1">13</td><td rowspan="1" colspan="1">Aedeagus dorsal appendage bifurcate at apex (<xref ref-type="fig" rid="F3">Fig. 22</xref>)</td><td rowspan="1" colspan="1"><tp:taxon-name>Tautoneura caoi</tp:taxon-name> sp. n.</td></tr><tr><td rowspan="1" colspan="1">–</td><td rowspan="1" colspan="1">Aedeagus dorsal appendage not bifurcate at apex</td><td rowspan="1" colspan="1"><tp:taxon-name>Tautoneura albida</tp:taxon-name></td></tr></tbody></table><table-wrap-foot><fn><p>(Note: the key does not include <tp:taxon-name>Tautoneura takaonella</tp:taxon-name> Mats. 1932, as only females of the species are known.)</p></fn></table-wrap-foot></table-wrap></tp:treatment-sec><tp:taxon-treatment><tp:treatment-meta><mixed-citation publication-type="journal"><person-group><name><surname>Song</surname><given-names>Yuehua</given-names></name><name><surname>Li</surname><given-names>Zizhong</given-names></name><name><surname>Xiong</surname><given-names>Jing</given-names></name></person-group><article-title>Three new species of the leafhopper genus <italic>Tautoneura</italic> Anufriev (Hemiptera, Cicadellidae, Typhlocybinae) from China</article-title><source>Zookeys</source><day>25</day><month>2</month><year>2011</year><volume>2011</volume><issue>83</issue><fpage>63</fpage><lpage>72</lpage><pub-id pub-id-type="doi">10.3897/zookeys.83.1178</pub-id></mixed-citation></tp:treatment-meta><tp:nomenclature><tp:taxon-name>
                        <tp:taxon-name-part taxon-name-part-type="genus">Tautoneura</tp:taxon-name-part>
                        <tp:taxon-name-part taxon-name-part-type="species">baiyunshana</tp:taxon-name-part>
                    	<object-id xmlns:xlink="http://www.w3.org/1999/xlink" xlink:type="simple">urn:lsid:zoobank.org:act:87B96B3F-18A7-4F49-A9B4-B3D42863ECC4</object-id>
                    </tp:taxon-name><tp:taxon-authority>Song, Li &amp; Xiong</tp:taxon-authority><tp:taxon-status xmlns:xlink="http://www.w3.org/1999/xlink" xlink:type="simple">sp. n.</tp:taxon-status><xref ref-type="fig" rid="F1">Figures 1–9</xref></tp:nomenclature><tp:treatment-sec sec-type="Description"><title>Description.</title><p>Body brownish yellow or brown testaceous. Head (<xref ref-type="fig" rid="F1">Fig. 1</xref>) narrower than pronotum. Crown (<xref ref-type="fig" rid="F1">Fig. 1</xref>) anteriorly produced medially, coronal suture distinct. Vertex<!--PageBreak--> (<xref ref-type="fig" rid="F1">Fig. 1</xref>) median length little shorter than width between two eyes. Vertex and pronotum (<xref ref-type="fig" rid="F1">Fig. 1</xref>) with milky yellow stripes. Eyes (<xref ref-type="fig" rid="F1">Fig. 1</xref>) brownish yellow. Scutellum (<xref ref-type="fig" rid="F1">Fig. 1</xref>) brownish yellow, basal triangles darker. Forewing (<xref ref-type="fig" rid="F1">Fig. 2</xref>) brownish yellow, semitransparent, with four irregular dark spots and with two broad orange red patches near claval suture.</p><p>Abdominal apodemes (<xref ref-type="fig" rid="F1">Fig. 3</xref>) small, not exceeding hind margin of 3rd sternite.</p><p>Pygofer (<xref ref-type="fig" rid="F1">Fig. 4</xref>) broad, with three macrosetae at baso-lateral angle and a few sparse long fine setae. Pygofer microtrichia conspicuous, well developed. Pygofer dorsal appendage simple, not extended beyond pygofer apex, curved ventrally. Anal tube appendage (<xref ref-type="fig" rid="F1">Fig. 4</xref>) hook-like apically. Subgenital plate (<xref ref-type="fig" rid="F1">Fig. 5</xref>) lateral margin distinctly<!--PageBreak--> widened subbasally, with four macrosetae near median and with several short rigid setae along upper margin of sub-basal part. Style (<xref ref-type="fig" rid="F1">Fig. 6</xref>) apex expanded, preapical lobe prominent. Connective (<xref ref-type="fig" rid="F1">Fig. 9</xref>) nearly Y-shaped, central lobe and lateral arms slender; stem well developed, compressed. Aedeagal shaft (<xref ref-type="fig" rid="F1">Fig. 7</xref>) almost straight, with pair of long processes arising near apex, another pair of short processes at middle area of shaft, triangular, lamellate in lateral view. Gonopore (<xref ref-type="fig" rid="F1">Figs 7, 8</xref>) subapical and on ventral margin. Dorsal apodeme (<xref ref-type="fig" rid="F1">Fig. 7</xref>) short; preatrium (<xref ref-type="fig" rid="F1">Figs 7, 8</xref>) long and slim, about as long as or little longer than shaft.</p><fig id="F1" position="float" orientation="portrait"><label>Figures 1–9.</label><caption><p><tp:taxon-name>Tautoneura baiyunshana</tp:taxon-name> Song, Li &amp; Xiong, sp. n. <bold>1</bold> Head and thorax, dorsal view <bold>2</bold> Forewing <bold>3</bold> Abdominal apodemes <bold>4</bold> Pygofer lobe, lateral view <bold>5</bold> Subgenital plate <bold>6</bold> Style <bold>7</bold> Aedeagus, lateral view <bold>8</bold> Aedeagus, ventral view <bold>9</bold> Connective.</p></caption><graphic xmlns:xlink="http://www.w3.org/1999/xlink" xlink:href="ZooKeys-083-063-g001.jpg" position="float" orientation="portrait" xlink:type="simple"/></fig></tp:treatment-sec><tp:treatment-sec sec-type="Measurement"><title>Measurement.</title><p>Body length males 2.5~2.6 mm, females 2.6~2.8 mm.</p></tp:treatment-sec><tp:treatment-sec sec-type="Host Plant"><title>Host Plant.</title><p>Unknown.</p></tp:treatment-sec><tp:treatment-sec sec-type="Type material"><title>Type material.</title><p><italic>Holotype</italic>, male, China: Henan Province, Mt. Baiyunshan, 1300~1400 m, 17 August 2008, coll. Can Li. <italic>Paratypes</italic>: two males, ten females, same data as holotype.</p></tp:treatment-sec><tp:treatment-sec sec-type="Remarks"><title>Remarks.</title><p>The new species is similar to <tp:taxon-name>Tautoneura longiprocessa</tp:taxon-name> Song &amp; Li (2008), but can be distinguished from the latter by the paired long processes arising from subapex of shaft (<xref ref-type="fig" rid="F1">Figs 7, 8</xref>); gonopore (<xref ref-type="fig" rid="F1">Figs 7, 8</xref>) subapical; preatrium (<xref ref-type="fig" rid="F1">Fig. 7</xref>) slim, longer than aedeagal shaft.</p></tp:treatment-sec><tp:treatment-sec sec-type="Etymology"><title>Etymology.</title><p>The new species is named after its type locality: “Baiyunshan”, Henan Province.</p></tp:treatment-sec></tp:taxon-treatment><tp:taxon-treatment><tp:treatment-meta><mixed-citation publication-type="journal"><person-group><name><surname>Song</surname><given-names>Yuehua</given-names></name><name><surname>Li</surname><given-names>Zizhong</given-names></name><name><surname>Xiong</surname><given-names>Jing</given-names></name></person-group><article-title>Three new species of the leafhopper genus <italic>Tautoneura</italic> Anufriev (Hemiptera, Cicadellidae, Typhlocybinae) from China</article-title><source>Zookeys</source><day>25</day><month>2</month><year>2011</year><volume>2011</volume><issue>83</issue><fpage>63</fpage><lpage>72</lpage><pub-id pub-id-type="doi">10.3897/zookeys.83.1178</pub-id></mixed-citation></tp:treatment-meta><tp:nomenclature><tp:taxon-name>
                    	<tp:taxon-name-part taxon-name-part-type="genus">Tautoneura</tp:taxon-name-part>
                    	<tp:taxon-name-part taxon-name-part-type="species">yunnanensis</tp:taxon-name-part>
                    <object-id xmlns:xlink="http://www.w3.org/1999/xlink" xlink:type="simple">urn:lsid:zoobank.org:act:A8E8704B-EE04-457B-BA5E-1E00413FCDC7</object-id>
                    </tp:taxon-name><tp:taxon-authority>Song, Li &amp; Xiong</tp:taxon-authority><tp:taxon-status xmlns:xlink="http://www.w3.org/1999/xlink" xlink:type="simple">sp. n.</tp:taxon-status><xref ref-type="fig" rid="F2">Figures 10–18</xref></tp:nomenclature><tp:treatment-sec sec-type="Description"><title>Description.</title><p>Body brownish yellow. Crown (<xref ref-type="fig" rid="F2">Fig. 10</xref>) fore margin strongly produced and angulate medially. Coronal suture (<xref ref-type="fig" rid="F2">Fig. 10</xref>) long, milky, nearly extended to 4/5 middle length of vertex. Two slim curving milky stripes situated at sides of coronal suture symmetrically. Eyes (<xref ref-type="fig" rid="F2">Fig. 10</xref>) grey testaceous. Pronotum (<xref ref-type="fig" rid="F2">Fig. 10</xref>) with two small orange red spots medially and broad area around them brownish. Scutellum (<xref ref-type="fig" rid="F2">Fig. 10</xref>) light brown, with orange yellow spot at apex; basal triangles orange yellow. Forewing (<xref ref-type="fig" rid="F2">Fig. 11</xref>) with four orange markings around claval suture and several brownish or blackish brown spots.</p><p>Abdominal apodemes (<xref ref-type="fig" rid="F2">Fig. 12</xref>) large, broad, reaching 5th sternite.</p><p>Pygofer lobe (<xref ref-type="fig" rid="F2">Fig. 13</xref>) broad, with two macrosetae at basal lower angle and numerous fine setae or microsetae distributed on lateral surface. Pygofer microtrichia distinct. Pygofer dorsal appendage expanded at base and tapering towards apex, bent ventrally. Anal tube appendage (<xref ref-type="fig" rid="F2">Fig. 13</xref>) slim, hook-like apically. Subgenital plate (<xref ref-type="fig" rid="F2">Fig. 14</xref>) with three basal macrosetae, expanded subbasally and with several peg-like short setae. Style (<xref ref-type="fig" rid="F2">Fig. 15</xref>) quite long, apex expanded obviously; preapical lobe large, prominent. Connective (<xref ref-type="fig" rid="F2">Fig. 18</xref>) Y-shaped, lateral arms strong, central lobe and stem well developed. Aedeagal shaft (<xref ref-type="fig" rid="F2">Figs 16, 17</xref>) almost straight and short in lateral view, its base conspicuously expanded in ventral view; without any process. Gonopore (<xref ref-type="fig" rid="F2">Figs 16, 17</xref>) broad, <!--PageBreak-->apically. Aedeagus dorsal apodeme (<xref ref-type="fig" rid="F2">Fig. 16</xref>) short and small; preatrium (<xref ref-type="fig" rid="F2">Figs 16, 17</xref>) much longer than aedeagal shaft.</p><fig id="F2" position="float" orientation="portrait"><label>Figures 10–18.</label><caption><p><tp:taxon-name>Tautoneura yunnanensis</tp:taxon-name> Song, Li &amp; Xiong, sp. n. <bold>10</bold> Head and thorax, dorsal view <bold>11</bold> Forewing <bold>12</bold> Abdominal apodemes <bold>13</bold> Pygofer lobe, lateral view <bold>14</bold> Subgenital plate <bold>15</bold> Style <bold>16</bold> Aedeagus, lateral view <bold>17</bold> Aedeagus, ventral view <bold>18</bold> Connective.</p></caption><graphic xmlns:xlink="http://www.w3.org/1999/xlink" xlink:href="ZooKeys-083-063-g002.jpg" position="float" orientation="portrait" xlink:type="simple"/></fig></tp:treatment-sec><tp:treatment-sec sec-type="Measurement"><title>Measurement.</title><p>Body length males 2.2~2.3 mm.</p></tp:treatment-sec><tp:treatment-sec sec-type="Host plant"><title>Host plant.</title><p>Unknown.</p></tp:treatment-sec><tp:treatment-sec sec-type="Type material"><title>Type material.</title><p><italic>Holotype</italic>, male, China: Yunnan Province, Lijiang, 16 July 2010, coll. CAN LI. <italic>Paratypes</italic>: one male, same data as holotype; one male, China: Yunnan Province, Mengla County, 18 July 2008, coll. YUEHUA SONG.<!--PageBreak--></p></tp:treatment-sec><tp:treatment-sec sec-type="Remarks"><title>Remarks.</title><p>The new species is similar to <tp:taxon-name>Tautoneura misrai</tp:taxon-name> <xref ref-type="bibr" rid="B4">Dworakowska (1977)</xref>, but can be distinguished from the latter by the large and broad, apical gonopore; the aedeagus dorsal apodeme short, not expanded distinctly and the ventral appendage absent; the forewing with four orange patches near claval suture.</p></tp:treatment-sec><tp:treatment-sec sec-type="Etymology"><title>Etymology.</title><p>The new species is named after its type locality: “Yunnan”, China.</p></tp:treatment-sec></tp:taxon-treatment><tp:taxon-treatment><tp:treatment-meta><mixed-citation publication-type="journal"><person-group><name><surname>Song</surname><given-names>Yuehua</given-names></name><name><surname>Li</surname><given-names>Zizhong</given-names></name><name><surname>Xiong</surname><given-names>Jing</given-names></name></person-group><article-title>Three new species of the leafhopper genus <italic>Tautoneura</italic> Anufriev (Hemiptera, Cicadellidae, Typhlocybinae) from China</article-title><source>Zookeys</source><day>25</day><month>2</month><year>2011</year><volume>2011</volume><issue>83</issue><fpage>63</fpage><lpage>72</lpage><pub-id pub-id-type="doi">10.3897/zookeys.83.1178</pub-id></mixed-citation></tp:treatment-meta><tp:nomenclature><tp:taxon-name>
                    	<tp:taxon-name-part taxon-name-part-type="genus">Tautoneura</tp:taxon-name-part>
                    	<tp:taxon-name-part taxon-name-part-type="species">caoi</tp:taxon-name-part>
                    <object-id xmlns:xlink="http://www.w3.org/1999/xlink" xlink:type="simple">urn:lsid:zoobank.org:act:1CAE0426-23ED-4C0B-AC2A-7013DBAC940F</object-id>
                    </tp:taxon-name><tp:taxon-authority>Song, Li &amp; Xiong</tp:taxon-authority><tp:taxon-status xmlns:xlink="http://www.w3.org/1999/xlink" xlink:type="simple">sp. n.</tp:taxon-status><xref ref-type="fig" rid="F3">Figures 19–27</xref></tp:nomenclature><tp:treatment-sec sec-type="Description"><title>Description.</title><p>Body yellowish. Structural characters as in <tp:taxon-name>Tautoneura baiyunshana</tp:taxon-name> sp. n. and <tp:taxon-name>Tautoneura yunnanensis</tp:taxon-name> sp. n. Vertex and pronotum (<xref ref-type="fig" rid="F3">Fig. 19</xref>) with irregular orange red markings. Eyes grey. Scutellum (<xref ref-type="fig" rid="F3">Fig. 19</xref>) basal triangles orange yellow and apex with dark spot. Forewing (<xref ref-type="fig" rid="F3">Fig. 20</xref>) brownish yellow, semitransparent, with numerous orange yellow markings, some parts with red spots or streak, apex (apical cells) dark brown.</p><p>Abdominal apodemes (<xref ref-type="fig" rid="F3">Fig. 21</xref>) broad, extended beyond posterior margin of 3rd sternite.</p><p>Pygofer lobe (<xref ref-type="fig" rid="F3">Fig. 22</xref>) broad, with numerous macrosetae, long fine setae and rigid short setae. Pygofer microtrichia inconspicuous. Dorsal appendage bifurcate far from base, extended beyond pygofer apex. Subgenital plate (<xref ref-type="fig" rid="F3">Fig. 23</xref>) with four basal macrosetae and distinct marginal subbasal rigid setae formed continuous row. Style (<xref ref-type="fig" rid="F3">Fig. 24</xref>) slender, apex expended slightly; preapical lobe prominent. Connective (<xref ref-type="fig" rid="F3">Fig. 27</xref>) Y-shaped, two arms strong, central lobe well developed. Aedeagal shaft (<xref ref-type="fig" rid="F3">Figs 25, 26</xref>) short, with pair of lateral processes at sub-base, part between aedeagal shaft and preatrium expanded. Gonopore nearly median, on ventral margin. Dorsal apodeme little longer than that of other two new species. Preatrium long, much longer than aedeagal shaft.</p><fig id="F3" position="float" orientation="portrait"><label>Figures 19–27.</label><caption><p><tp:taxon-name>Tautoneura caoi</tp:taxon-name> Song, Li &amp; Xiong, sp. n. <bold>19</bold> Head and thorax, dorsal view <bold>20</bold> Forewing <bold>21</bold> Abdominal apodemes <bold>22</bold> Pygofer lobe, lateral view <bold>23</bold> Subgenital plate <bold>24</bold> Style <bold>25</bold> Aedeagus, lateral view <bold>26</bold> Aedeagus, ventral view <bold>27</bold> Connective.</p></caption><graphic xmlns:xlink="http://www.w3.org/1999/xlink" xlink:href="ZooKeys-083-063-g003.jpg" position="float" orientation="portrait" xlink:type="simple"/></fig></tp:treatment-sec><tp:treatment-sec sec-type="Measurement"><title>Measurement.</title><p>Body length males 2.5~2.6 mm, females 2.7~2.8 mm.</p></tp:treatment-sec><tp:treatment-sec sec-type="Host plant"><title>Host plant.</title><p><tp:taxon-name>Ulmus pumila</tp:taxon-name> L. (Elm)</p></tp:treatment-sec><tp:treatment-sec sec-type="Type material"><title>Type material.</title><p><tp:taxon-name>Holotype</tp:taxon-name>, male, China: Gansu Province, Zhenyuan County, 19 May 2010, coll. WEI CAO. <italic>Paratypes</italic>: seven males, ten females, same data as holotype.</p></tp:treatment-sec><tp:treatment-sec sec-type="Remarks"><title>Remarks.</title><p>The new species is distinguishable from <tp:taxon-name>Tautoneura ahmedi</tp:taxon-name> <xref ref-type="bibr" rid="B4">Dworakowska (1977)</xref> by the aedeagus preatrium strongly expended at terminal part; the dorsal appengage bifurcate apically and the gonopore near median area of aedeagal shaft.</p></tp:treatment-sec><tp:treatment-sec sec-type="Etymology"><title>Etymology.</title><p>This sepcies is named after its collector.</p></tp:treatment-sec></tp:taxon-treatment><ref-list><ref id="B1"><mixed-citation xmlns:xlink="http://www.w3.org/1999/xlink" xlink:type="simple"><person-group><name name-style="western"><surname>Anufriev</surname><given-names>GA</given-names></name></person-group> (<year>1969</year>)<article-title> New and little known leaf-hoppers of the subfamily Typhlocybinae from the Soviet Maritime Territory (Homoptera, Auchenorrhyncha).</article-title><source>Acta Faunistica Entomologica Musei Nationalis Pragae</source><volume>13</volume>:<fpage>186</fpage>-<lpage>188</lpage>.</mixed-citation></ref><ref id="B4"><mixed-citation xmlns:xlink="http://www.w3.org/1999/xlink" xlink:type="simple"><person-group><name name-style="western"><surname>Dworakowska</surname><given-names>I</given-names></name></person-group> (<year>1977</year>)<article-title> On some north Indian Typhlocybinae (Homoptera, Auchenorrhyncha: Cicadellidae).</article-title><source>Reichenbachia</source><volume>16</volume> (<issue>29</issue>):<fpage>290</fpage>-<lpage>293</lpage>.</mixed-citation></ref><ref id="B6"><mixed-citation xmlns:xlink="http://www.w3.org/1999/xlink" xlink:type="simple"><person-group><name name-style="western"><surname>Dworakowska</surname><given-names>I</given-names></name></person-group> (<year>1980</year>)<article-title> On some Typhlocybinae from India (Homoptera, Auchenorrhyncha, Cicadellidae).</article-title><source>Entomologische Abhandlungen und Berichte aus dem Staatlichen Museum fur Tierkunde in Dresden</source><volume>43</volume>:<fpage>151</fpage>-<lpage>201</lpage>.</mixed-citation></ref></ref-list></tp:taxon-treatment>
